# Supplementary material for: Multi-Mechanistic and Therapeutic Exploration of Nephroprotective Effect of Traditional Ayurvedic Polyherbal Formulation Using In Silico, In Vitro and In Vivo Approaches
Source: Biomedicines. 2023 Jan 9;11(1):168. doi: 10.3390/biomedicines11010168 (PMC9855918; doi:10.3390/biomedicines11010168)
Supplement: Supplementary file 1 [file biomedicines-11-00168-s001.zip]

Archive with 1 entries (1 files):
- biomedicines-2077880-supplementary.pdf
